# Supplementary material for: New Insights into Bacillus-Primed Plant Responses to a Necrotrophic Pathogen Derived from the Tomato-Botrytis Pathosystem
Source: Microorganisms. 2022 Jul 30;10(8):1547. doi: 10.3390/microorganisms10081547 (PMC9416759; doi:10.3390/microorganisms10081547)
Supplement: Supplementary file 1 [file microorganisms-10-01547-s001.zip]

Archive with 2 entries (2 files):
- Supplementary Figures_12_07_2022.pdf
- Supplementary_Tables_12_07_2022.xlsx
