# Supplementary material for: New Insights into Bacillus-Primed Plant Responses to a Necrotrophic Pathogen Derived from the Tomato-Botrytis Pathosystem
Source: Microorganisms. 2022 Jul 30;10(8):1547. doi: 10.3390/microorganisms10081547 (PMC9416759; doi:10.3390/microorganisms10081547)
Supplement: Supplementary file 1 [file microorganisms-10-01547-s001.zip › Supplementary_Tables_12_07_2022.xlsx]

## Sheet: Suppl. Table S1
Supplementary Table S1. qPCR primers list.
		Foward	Reverse
ANX5.1	Solyc01g097520.3	5'-ACATGGAAATATCCAAAGGCAGA-3'	5'-GGCCGGTTAGCAAACCAATA-3'
ERF.F5	Solyc10g009110.1	5'-GTTCGGTACAGGCGGTGAATCATA-3'	5'-GGTTGATTTCACGTCAACACGCAT-3'
HSP	Solyc03g115230.3	5'-TGGACGTGGCGGAAAAGATCTAAC-3'	5'-CTTGGCCCATTAGGTAGCTGAATC-3'
JAZ3	Solyc07g042170.3	5'-TGCCTAACCAGCCAATTGTTTCTGA-3'	5'-TGCAAATTGACCACCCAATCCC-3'
JAZ8	Solyc08g036620.3	5'-AGCTGTCTGAGCCTTCATCAC-3'	5'-AGTGATACACAAGTGTTGAGCTT-3'
MYB58	Solyc11g073120.2	5'-GCCCGAAAAATACCAGGACG-3'	5'-TGCAAGAGCTTGAGTCCACC-3'
MYB75	Solyc10g086250.2	5'-CCTCAACCTCGGAACTTCTCAAAC-3'	5'-GTCCACCATTCAACTCCATCGTCT-3'
NBS-LRR	Solyc04g007070.3	5'-CCGCACTTAGGCAACTGGTTCTTA-3'	5'-CGGATTTCACCGCTTTGCTTGT-3'
Actin *	Actin Tom 52	5'-CATCGTCCTCAGTGGTGGTA-3'	5'-AGATCCTCCGATCAAGACAC-3'
* Harel, Y. M., Mehari, Z. H., Rav-David, D., & Elad, Y. (2014). Systemic resistance to gray mold induced in tomato by benzothiadiazole and Trichoderma harzianum T39. Phytopathology, 104(2), 150-157.

## Sheet: Suppl. Table S2
Supplementary Table S2. Summary of sequenced libraries for each plant treatment after filtering and genome mapping
Treatments	Total Reads	Clean reads	mapped reads (%)	Multiple alignment (%)
CP	101,645,228	101,426,382	93.0	1.0
P+B	112,514,292	112,354,426	92.7	0.8
P+B+F	96,677,866	96,528,508	91.9	0.9
P+F+B	118,996,596	118,744,526	92.4	0.8
P+F	119,113,730	118,986,038	91.7	1.2
Average	109,789,542	109,607,976	92.3	0.94

## Sheet: Suppl. Table S3
Supplementary Table S3. Summary of gene expression level of five plant treatments.
Sample	Total gene	Known gene	Novel gene	Total transcript	Known transcripts	Novel transcripts
CP	23.769	21.213	2.556	47.239	43.775	3.464
P+B	23.866	21.32	2.546	47.341	43.887	3.454
P+B+F	23.828	21.287	2.541	47.312	43.864	3.448
P+F+B	23.798	21.274	2.524	47.248	43.821	3.427
P+F	24.037	21.431	2.606	47.537	44.018	3.519
Average	23,859.6	21.305	2,554.6	47,335.4	43.873	3,462.4

## Sheet: Suppl. Table S4
Supplementary Table S4. Differential gene expression analysis. For comparison, first read column 1 and then row 2. Top and bottom section refer to induced and repressed genes, respectively.
			2
			CP	PB	P+B+F	P+F+B	P+F
1	Induced	CP	-	-	-	-	-
		PB	8	-	-	-	-
		P+B+F	41	9	-	-	-
		P+F+B	82	52	136	-	-
		P+F	42	3	16	75	-
	Repressed	CP	-	-	-	-	-
		PB	3	-	-	-	-
		P+B+F	8	41	-	-	-
		P+F+B	71	79	90	-	-
		P+F	1	30	25	130	-

## Sheet: Suppl. Table S5
Supplementary Table S5. Gene composition of each Node obtained from SOM analysis using differential expressed genes. XLOC and Solyc Ids correspond to transcript codes obtained of RNAseq analysis and tomato genome project, respectively.
tracking_id	Node
XLOC_000883|Solyc01g005000.3	1
XLOC_001477|Solyc01g057000.3	1
XLOC_003096|Solyc01g009370.2	1
XLOC_003153|-	1
XLOC_006941|Solyc02g036220.1	1
XLOC_006942|Solyc02g036240.1	1
XLOC_007322|Solyc02g070110.1	1
XLOC_007957|Solyc02g087890.3	1
XLOC_008199|Solyc02g093180.3	1
XLOC_010155|Solyc03g025810.3	1
XLOC_010987|Solyc03g098740.1	1
XLOC_011101|Solyc03g112590.3	1
XLOC_011287|Solyc03g116530.3	1
XLOC_012674|Solyc04g072280.3	1
XLOC_013339|Solyc04g015200.3	1
XLOC_016346|-	1
XLOC_022272|Solyc07g066330.3	1
XLOC_022401|-	1
XLOC_022513|Solyc08g006280.2	1
XLOC_002056|Solyc01g091870.3	2
XLOC_002096|Solyc01g094700.3	2
XLOC_002114|Solyc01g095140.3	2
XLOC_002115|Solyc01g095150.3	2
XLOC_002193|Solyc01g096620.3,Solyc01g096630.3	2
XLOC_002395|Solyc01g100760.2	2
XLOC_002784|Solyc01g109890.3	2
XLOC_002855|Solyc01g111440.3	2
XLOC_003531|-	2
XLOC_003737|Solyc01g079150.3	2
XLOC_004079|Solyc01g091910.4	2
XLOC_004332|Solyc01g099560.3	2
XLOC_004429|Solyc01g102610.3	2
XLOC_004542|Solyc01g105010.3	2
XLOC_004564|Solyc01g105450.3	2
XLOC_004652|Solyc01g107460.2	2
XLOC_004785|Solyc01g110370.3	2
XLOC_004872|Solyc01g112230.3	2
XLOC_005748|Solyc02g071620.3	2
XLOC_006034|Solyc02g081550.3	2
XLOC_006633|Solyc02g094030.3	2
XLOC_007056|Solyc02g063000.3	2
XLOC_007159|Solyc02g067120.3	2
XLOC_007190|Solyc02g067750.3	2
XLOC_007488|Solyc02g077920.3	2
XLOC_007520|Solyc02g078480.3	2
XLOC_007529|Solyc02g078660.3,Solyc02g078665.1	2
XLOC_007561|Solyc02g079430.3	2
XLOC_007761|Solyc02g084117.1,Solyc02g084120.2.Solyc02g084130.3	2
XLOC_007804|Solyc02g084980.3	2
XLOC_007805|Solyc02g084990.3	2
XLOC_007845|Solyc02g085590.3	2
XLOC_007937|Solyc02g087425.1,Solyc02g087430.3	2
XLOC_007992|Solyc02g088630.3	2
XLOC_008222|Solyc02g093720.3	2
XLOC_008601|Solyc03g025720.3	2
XLOC_008628|Solyc03g026220.3	2
XLOC_009035|Solyc03g078150.3	2
XLOC_009060|Solyc03g078500.3	2
XLOC_009331|Solyc03g097380.3	2
XLOC_009360|Solyc03g098020.3	2
XLOC_009621|Solyc03g115370.3	2
XLOC_009676|Solyc03g116630.3	2
XLOC_010044|Solyc03g006130.3	2
XLOC_010098|Solyc03g007370.3	2
XLOC_010772|Solyc03g093140.3	2
XLOC_010924|Solyc03g097370.3	2
XLOC_010968|Solyc03g098320.3	2
XLOC_011026|Solyc03g111170.3	2
XLOC_011047|Solyc03g111550.3	2
XLOC_011074|Solyc03g111995.1,Solyc03g112010.3,Solyc03g112030.2	2
XLOC_011228|Solyc03g115230.3	2
XLOC_011605|-	2
XLOC_011717|-	2
XLOC_011751|Solyc04g005100.3	2
XLOC_011774|Solyc04g005610.3	2
XLOC_011946|Solyc04g009960.3	2
XLOC_011971|Solyc04g011440.4	2
XLOC_012035|Solyc04g014600.3	2
XLOC_012820|Solyc04g077580.3	2
XLOC_012848|-	2
XLOC_013362|Solyc04g015750.3	2
XLOC_014202|Solyc04g080040.3	2
XLOC_014640|Solyc05g007870.2	2
XLOC_014794|Solyc05g011890.1	2
XLOC_015321|Solyc05g049990.3	2
XLOC_015415|Solyc05g051850.3	2
XLOC_015726|Solyc05g006870.3	2
XLOC_015773|Solyc05g007880.3	2
XLOC_016043|Solyc05g014280.3	2
XLOC_016661|Solyc05g052750.3	2
XLOC_016862|-	2
XLOC_017363|Solyc06g036110.1	2
XLOC_017370|Solyc06g036290.3	2
XLOC_017453|-	2
XLOC_017575|Solyc06g054010.3	2
XLOC_017659|Solyc06g060630.1	2
XLOC_017913|Solyc06g068960.1	2
XLOC_018608|Solyc06g011580.1	2
XLOC_018679|Solyc06g034040.1	2
XLOC_018713|Solyc06g035700.1	2
XLOC_018929|Solyc06g053710.3,Solyc06g053715.1	2
XLOC_019513|Solyc06g074670.3	2
XLOC_019516|Solyc06g074710.1	2
XLOC_019634|Solyc06g082535.1	2
XLOC_019907|Solyc07g005390.3	2
XLOC_020237|-	2
XLOC_020416|Solyc07g042170.3	2
XLOC_020604|Solyc07g051930.2	2
XLOC_020669|Solyc07g053140.3	2
XLOC_020766|Solyc07g055560.3,Solyc07g055570.1	2
XLOC_021225|Solyc07g008210.3	2
XLOC_021675|Solyc07g042400.2	2
XLOC_021701|Solyc07g043130.3	2
XLOC_021859|Solyc07g052620.1	2
XLOC_022042|Solyc07g056240.3	2
XLOC_022126|Solyc07g063120.3	2
XLOC_022555|Solyc08g007130.3	2
XLOC_022698|Solyc08g016440.3	2
XLOC_022707|Solyc08g016720.1	2
XLOC_022720|Solyc08g036620.3	2
XLOC_022894|Solyc08g060920.3	2
XLOC_023503|Solyc08g080480.3	2
XLOC_023604|Solyc08g082590.3	2
XLOC_023772|Solyc08g007830.1	2
XLOC_023773|Solyc08g007840.2	2
XLOC_024262|Solyc08g067370.1	2
XLOC_024372|Solyc08g074705.1	2
XLOC_024513|Solyc08g077330.3	2
XLOC_024798|-	2
XLOC_024997|Solyc09g007010.1	2
XLOC_025214|Solyc09g011240.3	2
XLOC_025300|Solyc09g015000.3	2
XLOC_025366|Solyc09g018280.1	2
XLOC_025724|Solyc09g065760.3	2
XLOC_025957|Solyc09g089730.3,Solyc09g089740.3,Solyc09g089750.1	2
XLOC_026098|Solyc09g092480.1,Solyc09g092490.3	2
XLOC_026394|Solyc09g010940.3	2
XLOC_026403|Solyc09g011080.3	2
XLOC_027332|Solyc09g097760.3	2
XLOC_027505|Solyc10g005080.3	2
XLOC_027538|Solyc10g005950.3,Solyc10g005955.1	2
XLOC_027691|Solyc10g009110.1	2
XLOC_028115|Solyc10g050970.1	2
XLOC_028384|Solyc10g079620.2	2
XLOC_028528|Solyc10g083690.3	2
XLOC_028640|Solyc10g085830.2	2
XLOC_028674|Solyc10g086690.2	2
XLOC_028789|Solyc10g007110.3	2
XLOC_029071|Solyc10g039220.1	2
XLOC_029302|Solyc10g050670.1	2
XLOC_029741|Solyc10g081560.2	2
XLOC_029742|Solyc10g081570.2	2
XLOC_029838|Solyc10g084430.2	2
XLOC_029929|Solyc10g086250.2	2
XLOC_030391|Solyc11g011340.2	2
XLOC_030840|Solyc11g042630.2	2
XLOC_031271|Solyc11g073120.2	2
XLOC_031341|Solyc11g006290.2	2
XLOC_031342|Solyc11g006300.2	2
XLOC_031632|Solyc11g013810.2	2
XLOC_032140|Solyc11g065830.2	2
XLOC_032154|Solyc11g066100.2	2
XLOC_032291|Solyc11g069960.2	2
XLOC_032593|Solyc12g006050.2	2
XLOC_033084|-	2
XLOC_033923|Solyc12g009480.2	2
XLOC_034069|Solyc12g015630.2	2
XLOC_000310|Solyc00g145170.2	3
XLOC_000633|Solyc00g071180.3	3
XLOC_000948|Solyc01g006290.3	3
XLOC_001922|Solyc01g087780.2	3
XLOC_002026|Solyc01g091170.3	3
XLOC_002963|Solyc01g006400.3	3
XLOC_003681|Solyc01g067295.1	3
XLOC_004238|Solyc01g097270.3	3
XLOC_004613|Solyc01g106630.2	3
XLOC_005896|Solyc02g078650.3	3
XLOC_006268|Solyc02g086180.3	3
XLOC_008358|-	3
XLOC_008490|Solyc03g006550.3	3
XLOC_009295|Solyc03g096550.3	3
XLOC_009393|Solyc03g098720.3	3
XLOC_010984|Solyc03g098710.1	3
XLOC_010990|Solyc03g098780.2	3
XLOC_010991|Solyc03g098790.3	3
XLOC_011064|Solyc03g111820.3	3
XLOC_012028|Solyc04g014520.1	3
XLOC_014042|Solyc04g076640.2	3
XLOC_016982|-	3
XLOC_017039|Solyc06g005070.2	3
XLOC_018048|Solyc06g072350.3	3
XLOC_019060|Solyc06g062370.3	3
XLOC_019964|Solyc07g006570.3	3
XLOC_020003|Solyc07g007250.3	3
XLOC_020004|Solyc07g007260.3	3
XLOC_021148|Solyc07g006560.3	3
XLOC_021597|Solyc07g039635.1	3
XLOC_021652|Solyc07g041920.3	3
XLOC_022188|Solyc07g064600.3	3
XLOC_022192|Solyc07g064660.1	3
XLOC_022637|Solyc08g013910.3	3
XLOC_023511|Solyc08g080640.2	3
XLOC_023512|Solyc08g080650.3	3
XLOC_024493|Solyc08g076970.3	3
XLOC_024772|-	3
XLOC_024796|-	3
XLOC_024830|-	3
XLOC_025085|Solyc09g008670.3	3
XLOC_025937|Solyc09g083440.3	3
XLOC_025939|Solyc09g084450.3	3
XLOC_025940|Solyc09g084460.3	3
XLOC_025941|Solyc09g084465.1,Solyc09g084470.3,Solyc09g084480.3,Solyc09g084490.3	3
XLOC_025943|Solyc09g089500.3	3
XLOC_025944|Solyc09g089510.3	3
XLOC_025946|Solyc09g089530.3	3
XLOC_025947|Solyc09g089540.3	3
XLOC_026043|Solyc09g091520.2	3
XLOC_027494|-	3
XLOC_027692|Solyc10g009150.3	3
XLOC_028562|Solyc10g084320.2	3
XLOC_029469|Solyc10g055810.2	3
XLOC_029664|Solyc10g079860.2	3
XLOC_030199|Solyc11g006250.2	3
XLOC_030655|Solyc11g021060.2	3
XLOC_030677|Solyc11g022590.1	3
XLOC_032446|-	3
XLOC_033948|Solyc12g010020.2,Solyc12g010025.1	3
XLOC_033949|Solyc12g010030.2	3
XLOC_033990|Solyc12g011010.2	3
XLOC_034725|Solyc12g094440.2	3
XLOC_001511|Solyc01g057680.3	4
XLOC_001744|Solyc01g079470.3	4
XLOC_002448|Solyc01g102850.2,Solyc01g102860.2	4
XLOC_002792|Solyc01g110000.3	4
XLOC_002942|Solyc01g006020.3	4
XLOC_003787|Solyc01g080020.2	4
XLOC_004539|Solyc01g104950.3	4
XLOC_004715|Solyc01g108900.3,Solyc01g108910.3	4
XLOC_005952|Solyc02g079770.3	4
XLOC_006648|Solyc02g094290.1,Solyc02g094300.3,Solyc02g094310.2	4
XLOC_006901|-	4
XLOC_007348|Solyc02g070800.2,Solyc02g070810.3	4
XLOC_007436|Solyc02g076690.3	4
XLOC_007720|Solyc02g083310.3	4
XLOC_007751|Solyc02g083835.1	4
XLOC_008073|Solyc02g090390.3	4
XLOC_009422|Solyc03g019650.3	4
XLOC_010457|-	4
XLOC_011335|Solyc03g117570.3,Solyc03g117590.3	4
XLOC_011450|Solyc03g119930.1	4
XLOC_013615|Solyc04g049670.3,Solyc04g049677.1	4
XLOC_013669|Solyc04g050620.3	4
XLOC_013754|Solyc04g054370.1	4
XLOC_013758|Solyc04g054430.2	4
XLOC_013837|Solyc04g063210.3	4
XLOC_013873|Solyc04g064763.1,Solyc04g064765.1	4
XLOC_013920|Solyc04g071990.3	4
XLOC_014103|Solyc04g077780.3	4
XLOC_014237|Solyc04g080700.3,Solyc04g080705.1	4
XLOC_015902|Solyc05g010590.3	4
XLOC_016256|-	4
XLOC_017086|Solyc06g006100.3	4
XLOC_017837|Solyc06g066420.3	4
XLOC_018083|Solyc06g073090.3	4
XLOC_018908|Solyc06g053220.3	4
XLOC_019268|Solyc06g068500.3	4
XLOC_019372|Solyc06g071820.3	4
XLOC_020774|Solyc07g055720.3	4
XLOC_022464|Solyc08g005560.3	4
XLOC_022945|Solyc08g061930.3	4
XLOC_026324|Solyc09g009430.3	4
XLOC_028772|Solyc10g006880.3	4
XLOC_030191|Solyc11g006060.1	4
XLOC_031829|-	4
XLOC_032676|Solyc12g008540.2,Solyc12g008550.2	4
XLOC_033824|Solyc12g006240.2	4
XLOC_033908|Solyc12g009110.2	4
XLOC_034609|Solyc12g056520.2,Solyc12g056523.1,Solyc12g056525.1,Solyc12g056527.1	4
XLOC_034614|Solyc12g056650.2	4
XLOC_034724|Solyc12g094380.2	4
XLOC_035084|-	4
XLOC_000977|Solyc01g006940.3	5
XLOC_001394|-	5
XLOC_001923|Solyc01g087790.2,Solyc01g087800.2	5
XLOC_002746|Solyc01g109040.3	5
XLOC_004151|Solyc01g095450.3	5
XLOC_004259|Solyc01g097860.3	5
XLOC_005523|Solyc02g065400.3	5
XLOC_005545|Solyc02g066920.3	5
XLOC_005722|Solyc02g070970.1	5
XLOC_005987|Solyc02g080540.1	5
XLOC_006258|Solyc02g085950.3	5
XLOC_006292|Solyc02g086820.3	5
XLOC_007857|-	5
XLOC_008720|Solyc03g034220.3	5
XLOC_008811|Solyc03g045070.1	5
XLOC_009175|Solyc03g083770.1	5
XLOC_009500|Solyc03g112760.3	5
XLOC_009606|Solyc03g114930.3	5
XLOC_010022|Solyc03g005760.1	5
XLOC_010412|Solyc03g071590.3	5
XLOC_010522|Solyc03g062710.3	5
XLOC_011304|Solyc03g116870.3	5
XLOC_011374|Solyc03g118240.3	5
XLOC_011413|Solyc03g119080.4	5
XLOC_011490|Solyc03g120850.3	5
XLOC_011771|-	5
XLOC_011840|Solyc04g007790.3	5
XLOC_012083|Solyc04g015560.3	5
XLOC_012626|Solyc04g071330.3,Solyc04g071340.4	5
XLOC_013868|Solyc04g064720.3	5
XLOC_014549|Solyc05g005873.1	5
XLOC_014634|Solyc05g007780.3	5
XLOC_015327|Solyc05g050110.3	5
XLOC_015471|Solyc05g053100.3	5
XLOC_015610|Solyc05g056055.1,Solyc05g056070.3	5
XLOC_015734|Solyc05g007010.2	5
XLOC_015956|Solyc05g012510.3	5
XLOC_016517|Solyc05g047600.3	5
XLOC_017066|Solyc06g005710.3	5
XLOC_017084|Solyc06g006080.3	5
XLOC_017242|-	5
XLOC_018320|Solyc06g082940.3	5
XLOC_018321|Solyc06g082950.3	5
XLOC_018445|Solyc06g007160.3,Solyc06g007165.1	5
XLOC_019112|Solyc06g063370.3	5
XLOC_019278|Solyc06g068670.3	5
XLOC_019489|Solyc06g074200.3	5
XLOC_019645|Solyc06g082750.3	5
XLOC_019880|-	5
XLOC_020246|Solyc07g022900.3	5
XLOC_020517|Solyc07g045080.3	5
XLOC_020542|Solyc07g045540.3	5
XLOC_020945|Solyc07g063960.3	5
XLOC_020955|Solyc07g064160.3	5
XLOC_021037|Solyc07g065890.3,Solyc07g065900.3	5
XLOC_021052|Solyc07g066150.1	5
XLOC_021676|Solyc07g042440.3	5
XLOC_022058|Solyc07g056640.1	5
XLOC_022407|-	5
XLOC_022550|Solyc08g007040.3	5
XLOC_023137|Solyc08g067840.3	5
XLOC_023315|Solyc08g076885.1,Solyc08g076890.3	5
XLOC_023644|Solyc08g083350.3,Solyc08g083360.3,Solyc08g083370.3	5
XLOC_024321|Solyc08g068700.1	5
XLOC_024600|Solyc08g079235.1,Solyc08g079240.3	5
XLOC_025110|Solyc09g009190.3	5
XLOC_025699|Solyc09g065270.3	5
XLOC_025741|Solyc09g066100.3	5
XLOC_025926|Solyc09g083190.3	5
XLOC_026081|Solyc09g092110.3	5
XLOC_026305|Solyc09g009100.3	5
XLOC_026359|Solyc09g010120.2	5
XLOC_026866|Solyc09g064500.3	5
XLOC_027039|Solyc09g074590.1	5
XLOC_027307|Solyc09g092130.3	5
XLOC_027673|Solyc10g008740.3	5
XLOC_027722|Solyc10g011770.3	5
XLOC_027955|Solyc10g045530.1	5
XLOC_028457|Solyc10g081085.1	5
XLOC_029145|Solyc10g045530.1	5
XLOC_029922|Solyc10g086133.1,Solyc10g086150.2	5
XLOC_029944|Solyc10g086570.3	5
XLOC_030279|Solyc11g007890.2,Solyc11g007900.2	5
XLOC_030348|Solyc11g010480.2	5
XLOC_031326|Solyc11g006020.2	5
XLOC_032233|Solyc11g068820.2	5
XLOC_032447|-	5
XLOC_032457|-	5
XLOC_032529|-	5
XLOC_032608|Solyc12g006440.1	5
XLOC_032696|Solyc12g008980.2	5
XLOC_032726|Solyc12g009440.2,Solyc12g009450.2	5
XLOC_033454|Solyc12g056830.1	5
XLOC_033672|Solyc12g098850.2	5
XLOC_033715|Solyc12g099650.2	5
XLOC_033904|-	5
XLOC_033912|Solyc12g009200.2	5
XLOC_033931|Solyc12g009600.2	5
XLOC_034326|Solyc12g036170.2	5
XLOC_034497|Solyc12g044280.2	5
XLOC_034536|Solyc12g044950.2	5
XLOC_034651|Solyc12g087940.2	5
XLOC_034842|Solyc12g098890.2	5
XLOC_000788|Solyc00g272810.1	6
XLOC_000811|-	6
XLOC_001825|Solyc01g081250.3	6
XLOC_002233|Solyc01g097520.3	6
XLOC_002570|Solyc01g105650.3	6
XLOC_004753|Solyc01g109690.1	6
XLOC_004964|-	6
XLOC_005015|-	6
XLOC_005285|-	6
XLOC_005790|Solyc02g072470.3	6
XLOC_005963|Solyc02g080120.2	6
XLOC_009051|-	6
XLOC_010678|Solyc03g080190.3	6
XLOC_011062|Solyc03g111793.1	6
XLOC_011140|Solyc03g113430.3	6
XLOC_011305|Solyc03g116890.3	6
XLOC_011803|Solyc04g007070.3	6
XLOC_012008|Solyc04g012100.2	6
XLOC_012717|Solyc04g074050.3	6
XLOC_013278|Solyc04g011710.1	6
XLOC_013759|Solyc04g054445.1,Solyc04g054450.1	6
XLOC_013968|Solyc04g074000.3,Solyc04g074020.2	6
XLOC_013970|Solyc04g074030.3	6
XLOC_014164|Solyc04g079210.3,Solyc04g079230.3	6
XLOC_014694|Solyc05g008950.3	6
XLOC_014695|Solyc05g008960.3	6
XLOC_015826|Solyc05g009040.3.Solyc05g009050.2	6
XLOC_016569|Solyc05g050800.3	6
XLOC_017430|Solyc06g048740.2	6
XLOC_018184|Solyc06g075050.2	6
XLOC_019312|Solyc06g069380.3	6
XLOC_019755|-	6
XLOC_019757|-	6
XLOC_019787|-	6
XLOC_020103|Solyc07g009380.3	6
XLOC_020400|Solyc07g041720.1	6
XLOC_020780|Solyc07g055810.3	6
XLOC_021087|Solyc07g005370.3	6
XLOC_021228|Solyc07g008240.3	6
XLOC_021532|Solyc07g032140.2	6
XLOC_022386|-	6
XLOC_023421|Solyc08g078950.3	6
XLOC_023427|Solyc08g079090.3	6
XLOC_024189|Solyc08g065540.3	6
XLOC_024919|-	6
XLOC_025529|Solyc09g057760.3	6
XLOC_025927|Solyc09g083200.3,Solyc09g083210.3	6
XLOC_026524|Solyc09g015770.3	6
XLOC_027087|Solyc09g075590.1	6
XLOC_027422|-	6
XLOC_028034|Solyc10g048140.2	6
XLOC_028232|Solyc10g055760.2	6
XLOC_028436|Solyc10g080690.2	6
XLOC_029144|-	6
XLOC_029534|Solyc10g076550.1	6
XLOC_030037|-	6
XLOC_030091|-	6
XLOC_030129|-	6
XLOC_031042|Solyc11g066270.2	6
XLOC_031535|Solyc11g011570.1	6
XLOC_032479|-	6
XLOC_032629|Solyc12g006750.1	6
XLOC_032631|Solyc12g006770.1	6
XLOC_034907|-	6

## Sheet: Suppl. Table S6
Supplementary Table S6. N3 Expressed genes without pathogenesis related proteins.
ID	Description
Solyc12g010020.2.1	Leucine aminopeptidase A1
Solyc12g010030.2.1	Leucine aminopeptidase (AHRD V3.3 *-* U3PLK3_TOBAC)
Solyc03g096550.3.1	PLAT domain-containing protein 1 (AHRD V3.3 *** PLAT1_ARATH)
Solyc12g094440.2.1	High mobility group family (AHRD V3.3 *** E5GCD0_CUCME)
Solyc03g111820.3.1	Sieve element occlusion a (AHRD V3.3 *** E2FKJ8_9SOLN)
Solyc08g013910.3.1	Plant cadmium resistance 2, putative (AHRD V3.3 *** A0A061E1P7_THECC)
Solyc06g072350.3.1	CASP-like protein (AHRD V3.3 *** K4C8V5_SOLLC)
Solyc07g039635.1.1	Calmodulin-binding cyclic nucleotide gated channel 15 (AHRD V3.3 --* F5AJX6_HELTU)
Solyc02g078650.3.1	Polyphenol oxidase (AHRD V3.3 *** A0A118JXA6_CYNCS)
Solyc01g006400.3.1	Extensin-like protein (AHRD V3.3 *** O49946_SOLTU)
Solyc01g091170.3.1	arginase 2 ARG2
Solyc01g106630.2.1	CBL-interacting protein kinase 23 (AHRD V3.3 --* AT1G30270.3)
Solyc04g076640.2.1	Rhamnogalacturonate lyase family protein (AHRD V3.3 *** AT1G09890.4)
Solyc06g005070.2.1	Major facilitator superfamily protein (AHRD V3.3 *** AT1G68570.1)
Solyc06g062370.3.1	Acid phosphatase-like protein 1 (AHRD V3.3 *** V9MHL3_9ROSA)
Solyc07g041920.3.1	Cysteine protease (AHRD V3.3 *** Q9LRI2_TOBAC) Cathepsin L-like cysteine proteinase
Solyc07g064600.3.1	inducible plastid-lipid associated protein
Solyc07g064660.1.1	LOW QUALITY:Geranylgeranyl diphosphate synthase (AHRD V3.3 *** A0A1B0RS86_9ROSI)
Solyc08g076970.3.1	Acetylornithine deacetylase (AHRD V3.3 *** ARGE_ARATH)
Solyc09g008670.3.1	threonine deaminase
Solyc09g091520.2.1	60S acidic ribosomal protein P0 (AHRD V3.3 *** K4CWH8_SOLLC)
Solyc10g009150.3.1	Organ-specific protein S2 (AHRD V3.3 *** F2VPS2_SOLNI)
Solyc10g084320.2.1	Subtilisin-like protease (AHRD V3.3 *** O82777_SOLLC)
Solyc11g006250.2.1	GDSL-motif lipase/hydrolase family protein 2
Solyc03g006550.3.1	Terpene synthase (AHRD V3.3 *** A0A076GH23_POPTR)
Solyc02g086180.3.1	Delta(7)-sterol-C5(6)-desaturase (AHRD V3.3 *** SC5D_TOBAC)
Solyc12g011010.2.1	protodermal factor 1 (AHRD V3.3 *-* AT2G42840.1)

## Sheet: Suppl. Table S7
Supplementary Table S7. N6 Expressed genes without PRR related proteins.
ID	Tomato Genome Description
Solyc00g272810.1.1	Putative Tyramine N-feruloyltransferase
Solyc01g081250.3.1	Putative Glutathione s-transferase
Solyc01g097520.3.1	Annexin 5
Solyc01g105650.3.1	Putative 2-oxoglutarate and Fe(II)-dependent oxygenase superfamily protein
Solyc01g109690.1.1	MYB transcription factor
Solyc02g080120.2.1	Gibberellin 2-beta- dioxygenase 7
Solyc03g080190.3.1	2-oxoglutarate Fe(II) dependent oxygenase superfamily protein
Solyc03g113430.3.1	Nitrate transporter NRT1-2 (AHRD V3.3 *** Q9FRU5_SOYBN)
Solyc03g116890.3.1	WRKY transcription factor 39
Solyc04g079210.3.1	Patatin 1
Solyc10g080690.2.1	Patatin 3
Solyc05g050800.3.1	phosphoglycerate mutase family protein
Solyc06g069380.3.1	O-fucosyltransferase family protein (AHRD V3.3 *** AT5G15740.1)
Solyc06g075050.2.1	Carbonic anhydrase, putative (AHRD V3.3 *** B9STU9_RICCO)
Solyc07g005370.3.1	Pathogenesis-related (PR)-10-related norcoclaurine synthase-like protein (AHRD V3.3 *** C3SBS5_ESCCA)
Solyc07g008240.3.1	Non-symbiotic hemoglobin 1 (AHRD V3.3 *** HBL1_GOSHI)
Solyc07g009380.3.1	Xyloglucan endotransglucosylase-hydrolase 2
Solyc07g032140.2.1	HAT family dimerisation domain containing protein (AHRD V3.3 *-* Q10P19_ORYSJ)
Solyc07g041720.1.1	Oxalate oxidase Germin-like protein (AHRD V3.3 *** G3F4I5_CAMSI)
Solyc08g065540.3.1	Phosphatase 2C family protein (AHRD V3.3 *** A0A061GL17_THECC)
Solyc08g078950.3.1	NIT1
Solyc08g079090.3.1	Monocopper oxidase-like protein SKU5 (AHRD V3.3 *** SKU5_ARATH)
Solyc09g015770.3.1	WRKY transcription factor 81
Solyc10g048140.2.1	Zinc finger protein 385D (AHRD V3.3 *** A0A0B2SEZ1_GLYSO)
Solyc10g055760.2.1	NAC domain protein NAC6
Solyc11g066270.2.1	xyloglucan endotransglucosylase-hydrolase 6
Solyc12g006750.1.1	glutathione S-transferase zeta 1 (AHRD V3.3 --* AT2G02390.2)
Solyc12g006770.1.1	glutathione S-transferase zeta 1 (AHRD V3.3 --* AT2G02390.2)

## Sheet: Suppl. Table S8
Supplementary Table S8. Differential expressed genes identified overexpressed (Node 2) and repressed (Node 4) in healing treatment.
ID	Node	Description
Overexpressed genes
Solyc01g079150.3.1	2	Boron transporter (AHRD V3.3 *** B6V758_VITVI)
Solyc01g091870.3.1	2	SPX domain-containing family protein (AHRD V3.3 *** B9GW54_POPTR)
Solyc01g091910.4.1	2	phospholipase PLDb2
Solyc01g094700.3.1	2	Glycerol-3-phosphate acyltransferase (AHRD V3.3 *** G7LBQ7_MEDTR)
Solyc01g095140.3.1	2	Late embryogenesis abundant protein (AHRD V3.3 *** B5TV69_CAMSI)
Solyc01g095150.3.1	2	late embryogenesis-like protein
Solyc01g096620.3.1	2	MATH and LRR domain-containing protein PFE0570w, putative isoform 2 (AHRD V3.3 *-* A0A061FQQ6_THECC)
Solyc01g099560.3.1	2	NAD(P)-binding rossmann-fold protein (AHRD V3.3 *** G7LBT9_MEDTR)
Solyc01g100760.2.1	2	plant/protein (Protein of unknown function, DUF538) (AHRD V3.3 *** AT1G56580.1)
Solyc01g102610.3.1	2	Ferric reduction oxidase 7 (AHRD V3.3 *** W9RRH7_9ROSA)
Solyc01g105010.3.1	2	Lipid transfer protein (AHRD V3.3 *** G7KE52_MEDTR)
Solyc01g105450.3.1	2	ABC transporter G family member (AHRD V3.3 *** A0A0K9NWI5_ZOSMR)
Solyc01g107460.2.1	2	LOW QUALITY:neuronal PAS domain protein (AHRD V3.3 *** AT5G64190.2)
Solyc01g109890.3.1	2	DNAJ heat shock N-terminal domain-containing protein (AHRD V3.3 *** AT4G39150.3)
Solyc01g110370.3.1	2	Zinc finger, B-box (AHRD V3.3 *** A0A118K2C5_CYNCS)
Solyc01g111440.3.1	2	Senescence/dehydration-associated protein-like protein (AHRD V3.3 *** AT2G17840.1)
Solyc01g112230.3.1	2	Metallothionein-like protein (AHRD V3.3 *** Q9FUJ8_SESIN)
Solyc02g063000.3.1	2	Glycosyltransferase (AHRD V3.3 *** K4B6I8_SOLLC)
Solyc02g067120.3.1	2	DUF1997 family protein (AHRD V3.3 *** G7KKZ0_MEDTR)
Solyc02g067750.3.1	2	Carbonic anhydrase (AHRD V3.3 *** B1VK36_SOLLC)
Solyc02g071620.3.1	2	GDSL-motif lipase/hydrolase family protein 1
Solyc02g077920.3.1	2	Colorless non-ripening
Solyc02g078480.3.1	2	CBS domain-containing protein (AHRD V3.3 *** A0A061GEK1_THECC)
Solyc02g078660.3.1	2	Hydroxyproline-rich glycoprotein family protein (AHRD V3.3 *-* AT1G61080.6)
Solyc02g079430.3.1	2	Zinc finger, B-box (AHRD V3.3 *-* A0A103Y479_CYNCS)
Solyc02g081550.3.1	2	LeftsH6FtsH protease
Solyc02g084117.1.1	2	Cytochrome b561/ferric reductase transmembrane protein family (AHRD V3.3 --* AT2G30890.1)
Solyc02g084980.3.1	2	Hexosyltransferase (AHRD V3.3 *** K4BB12_SOLLC)
Solyc02g084990.3.1	2	Mannan endo-1,4-beta-mannosidase-like protein (AHRD V3.3 *** G7KF03_MEDTR)
Solyc02g085590.3.1	2	BAC19.13 (AHRD V3.3 *** Q9FYW3_SOLLC)
Solyc02g087425.1.1	2	Type I inositol-1,4,5-trisphosphate 5-phosphatase CVP2 (AHRD V3.3 *-* W9QPW1_9ROSA)
Solyc02g088630.3.1	2	Hexosyltransferase (AHRD V3.3 *** K4BC18_SOLLC)
Solyc02g093720.3.1	2	TPX2 (Targeting protein for Xklp2) family protein, putative (AHRD V3.3 *** A0A072U7R9_MEDTR)
Solyc02g094030.3.1	2	DSR6 (AHRD V3.3 *** A0A076V4W1_CAPAN)
Solyc03g006130.3.1	2	Receptor protein kinase, putative (AHRD V3.3 *** B9T7R3_RICCO)
Solyc03g007370.3.1	2	Sigma factor (AHRD V3.3 *** A0A0G2STU5_9ROSI)
Solyc03g025720.3.1	2	4-coumarate:CoA ligase-like protein (AHRD V3.3 *** A0A0A1ETC4_ALBBR)
Solyc03g026220.3.1	2	BAG family molecular chaperone regulator-like protein (AHRD V3.3 *** A0A072TGZ0_MEDTR)
Solyc03g078150.3.1	2	Amino acid transporter family protein (AHRD V3.3 *** D7LGK0_ARALL)
Solyc03g078500.3.1	2	UDP-glucuronosyltransferase
Solyc03g093140.3.1	2	Glycerol-3-phosphate transporter, putative (AHRD V3.3 *** B9R9S6_RICCO)
Solyc03g097370.3.1	2	DNA-binding SMUBP-2 (AHRD V3.3 *** A0A0B0N417_GOSAR)
Solyc03g097380.3.1	2	Heavy metal transport/detoxification superfamily protein (AHRD V3.3 *** AT5G50740.5)
Solyc03g098020.3.1	2	alpha/beta-Hydrolases superfamily protein (AHRD V3.3 *** AT1G73480.1)
Solyc03g098320.3.1	2	Myb transcription factor (AHRD V3.3 *** A0A072UBN0_MEDTR)
Solyc03g111170.3.1	2	4-coumarate:CoA ligase-like protein (AHRD V3.3 *** G7J515_MEDTR)
Solyc03g111550.3.1	2	GDSL esterase/lipase (AHRD V3.3 *** A0A0B2PXL8_GLYSO)
Solyc03g111995.1.1	2	Cytochrome P450 (AHRD V3.3 *-* A0A103XWH5_CYNCS)
Solyc03g115230.3.1	2	Solanum lycopersicum heat shock protein
Solyc03g115370.3.1	2	Diacylglycerol kinase (AHRD V3.3 *** K4BL39_SOLLC)
Solyc03g116630.3.1	2	cytochrome P450 family protein (AHRD V3.3 *** AT1G52565.1)
Solyc04g005100.3.1	2	Myb-like transcription factor family protein (AHRD V3.3 *** A0A061E7E9_THECC)
Solyc04g005610.3.1	2	NAC domain protein NAC2
Solyc04g009960.3.1	2	L-allo-threonine aldolase-related protein (AHRD V3.3 *** Q2XPX1_SOLTU)
Solyc04g011440.4.1	2	ethylene-responsive heat shock protein cognate 70
Solyc04g014600.3.1	2	Adenine nucleotide alpha hydrolases-like superfamily protein (AHRD V3.3 *** AT3G03270.2)
Solyc04g015750.3.1	2	Magnesium chelatase H subunit (AHRD V3.3 *** F8SPG3_CAMSI)
Solyc04g077580.3.1	2	Phytosulfokines 3, putative (AHRD V3.3 *** A0A061FFM9_THECC)
Solyc04g080040.3.1	2	Heat shock protein binding protein, putative (AHRD V3.3 *** B9R7Q9_RICCO)
Solyc05g006870.3.1	2	Thioredoxin H (AHRD V3.3 *** Q4U0W0_NICAL)
Solyc05g007870.2.1	2	R2R3MYB transcription factor 117
Solyc05g007880.3.1	2	Dof zinc finger protein (AHRD V3.3 *** W9S8B0_9ROSA)
Solyc05g011890.1.1	2	Sulfotransferase (AHRD V3.3 *** K4BXR2_SOLLC)
Solyc05g014280.3.1	2	small heat shock protein 1
Solyc05g049990.3.1	2	Heavy metal transport/detoxification superfamily protein (AHRD V3.3 *** A0A072TW71_MEDTR)
Solyc05g051850.3.1	2	putative myo-inositol-1-phosphatase
Solyc05g052750.3.1	2	Alpha/beta hydrolase related protein (AHRD V3.3 *** A0A061FLN1_THECC)
Solyc06g011580.1.1	2	LOW QUALITY:precursor of peptide 1 (AHRD V3.3 --* AT5G64900.1)
Solyc06g034040.1.1	2	Oleosin (AHRD V3.3 *** K4C4M8_SOLLC)
Solyc06g035700.1.1	2	Dehydration responsive element binding transcription factor (AHRD V3.3 *** W6FIY4_9ROSA)
Solyc06g036110.1.1	2	LOW QUALITY:Calcium-dependent lipid-binding (CaLB domain) family protein (AHRD V3.3 *** AT5G23950.2)
Solyc06g036290.3.1	2	heat shock protein 90
Solyc06g053710.3.1	2	ethylene receptor homolog (ETR4)
Solyc06g054010.3.1	2	inositol-1,4,5-triphosphate-5-phosphatase 3
Solyc06g060630.1.1	2	Cation/H(+) antiporter 15 (AHRD V3.3 *** W9QLT0_9ROSA)
Solyc06g068960.1.1	2	Calcium binding protein (AHRD V3.3 *** Q93YA8_SESRO)
Solyc06g074670.3.1	2	UDP-apiose/xylose synthase (AHRD V3.3 *** Q2I2N3_SOLTU)
Solyc06g074710.1.1	2	hydroxycinnamoyl-CoA shikimate/quinate hydroxycinnamoyl transferase (AHRD V3.3 *** AT5G48930.1)
Solyc06g082535.1.1	2	cinnamate-4-hydroxylase (AHRD V3.3 *** AT2G30490.1)
Solyc07g005390.3.1	2	aldehyde dehydrogenase 11A3 (AHRD V3.3 *** AT2G24270.3)
Solyc07g008210.3.1	2	Tetratricopeptide repeat (TPR)-like superfamily protein (AHRD V3.3 *-* AT1G80130.1)
Solyc07g042170.3.1	2	Jasmonate-zim-domain protein 3 (AHRD V3.3 *** A0A167V6B7_CAMSI)
Solyc07g042400.2.1	2	LOW QUALITY:transmembrane protein (AHRD V3.3 --* AT5G20790.2)
Solyc07g043130.3.1	2	Phototropic-responsive NPH3 family protein (AHRD V3.3 *** AT2G30520.1)
Solyc07g051930.2.1	2	MAP kinase kinase kinase 55
Solyc07g052620.1.1	2	LOW QUALITY:Zinc finger, B-box (AHRD V3.3 *** A0A118JXT6_CYNCS)
Solyc07g053140.3.1	2	Zinc finger, B-box (AHRD V3.3 *** A0A103Y7X2_CYNCS)
Solyc07g055560.3.1	2	Cytochrome P450 (AHRD V3.3 *** A0A124SAX2_CYNCS)
Solyc07g056240.3.1	2	TRNA-methyltransferase (AHRD V3.3 *** A0A061DM84_THECC)
Solyc07g063120.3.1	2	Ubiquitin ligase protein cop1, putative (AHRD V3.3 *** B9T5N2_RICCO)
Solyc08g007130.3.1	2	Beta-amylase (AHRD V3.3 *** K4CIK0_SOLLC)
Solyc08g007830.1.1	2	C-repeat binding factor (AHRD V3.3 *** E7D090_PRUPE)
Solyc08g007840.2.1	2	Dehydration-responsive element binding factor (AHRD V3.3 *** X2JR99_POPNI)
Solyc08g016440.3.1	2	Polynucleotidyl transferase, ribonuclease H-like superfamily protein (AHRD V3.3 --* AT2G13980.1)
Solyc08g016720.1.1	2	9-cis-epoxycarotenoid dioxygenase2
Solyc08g036620.3.1	2	Jasmonate zim-domain protein 8 (AHRD V3.3 *** G7LE60_MEDTR)
Solyc08g060920.3.1	2	IDS4-like
Solyc08g067370.1.1	2	Isoflavone reductase family protein (AHRD V3.3 *-* B9H4C4_POPTR)
Solyc08g074705.1.1	2	tubulin-tyrosine ligase (AHRD V3.3 --* AT3G18535.3)
Solyc08g077330.3.1	2	Expansin-like protein (AHRD V3.3 *** W9SU42_9ROSA)
Solyc08g080480.3.1	2	Monomeric alpha-amylase inhibitor (AHRD V3.3 --* C4P627_TRIDC)
Solyc08g082590.3.1	2	Glutaredoxin (AHRD V3.3 *** A0A103XR19_CYNCS)
Solyc09g007010.1.1	2	Pathogenesis-related protein 1 (AHRD V3.3 *** Q75QH2_CAPCH)
Solyc09g010940.3.1	2	Haloacid dehalogenase-like hydrolase (AHRD V3.3 *** I3S857_MEDTR)
Solyc09g011080.3.1	2	Ribulose bisphosphate carboxylase/oxygenase activase (AHRD V3.3 *** V9IMY5_NICAT)
Solyc09g011240.3.1	2	aldo-keto reductase 4B-like
Solyc09g015000.3.1	2	Heat-shock protein, putative (AHRD V3.3 *** B9S3B2_RICCO)
Solyc09g018280.1.1	2	Non-specific serine/threonine protein kinase (AHRD V3.3 *** K4CS94_SOLLC)
Solyc09g065760.3.1	2	DUF506 family protein (AHRD V3.3 *** G7ICN8_MEDTR)
Solyc09g089730.3.1	2	2-oxoglutarate (2OG) and Fe(II)-dependent oxygenase superfamily protein (AHRD V3.3 *** AT1G06620.1)
Solyc09g092480.1.1	2	Glycosyltransferase (AHRD V3.3 *** K4CWS4_SOLLC)
Solyc09g097760.3.1	2	Glycine rich protein (AHRD V3.3 *-* Q94CG1_TOBAC)
Solyc10g005080.3.1	2	Late elongated hypocotyl (AHRD V3.3 *** J9PV71_NICAT)
Solyc10g005950.3.1	2	Nudix hydrolase (AHRD V3.3 *** A0A061F5Q1_THECC)
Solyc10g007110.3.1	2	Tyrosine aminotransferase (AHRD V3.3 *** E2JFA7_PERFR)
Solyc10g009110.1.1	2	ethylene response factor F.5
Solyc10g039220.1.1	2	LOW QUALITY:Photosystem II CP43 reaction center protein (AHRD V3.3 --* A0A0U1Z6H6_9CARY)
Solyc10g050670.1.1	2	LOW QUALITY:LOB domain-containing protein 7 (AHRD V3.3 --* AT1G72980.1)
Solyc10g050970.1.1	2	Ethylene Response Factor D.4
Solyc10g079620.2.1	2	haloacid dehalogenase
Solyc10g081560.2.1	2	NAD(P)-binding Rossmann-fold superfamily protein (AHRD V3.3 *** AT5G06060.1),Pfam:PF13561
Solyc10g081570.2.1	2	Marmande
Solyc10g083690.3.1	2	Cytochrome P450 (AHRD V3.3 *** Q8H0I7_PETHY)
Solyc10g084430.2.1	2	RING/U-box superfamily protein (AHRD V3.3 *** AT5G02750.1)
Solyc10g085830.2.1	2	Caffeic acid O-methyltransferase (AHRD V3.3 *** A0A072VA70_MEDTR)
Solyc10g086250.2.1	2	R2R3MYB transcription factor 75
Solyc10g086690.2.1	2	Phosphatidylinositol:ceramide inositolphosphotransferase (AHRD V3.3 *** IPCS_ORYSI)
Solyc11g006290.2.1	2	3-oxo-5-alpha-steroid 4-dehydrogenase family protein (AHRD V3.3 *** AT5G16010.1)
Solyc11g006300.2.1	2	3-oxo-5-alpha-steroid 4-dehydrogenase family protein (AHRD V3.3 *** AT5G16010.1)
Solyc11g011340.2.1	2	cultivar Rio Grande ELI3
Solyc11g013810.2.1	2	Nitrate reductase (AHRD V3.3 *** K4D6I5_SOLLC)
Solyc11g042630.2.1	2	DUF506 family protein (AHRD V3.3 *** G7K973_MEDTR)
Solyc11g065830.2.1	2	2-oxoglutarate/malate translocator, chloroplastic (AHRD V3.3 *** A0A0B0P837_GOSAR)
Solyc11g066100.2.1	2	heat shock protein 70 (AHRD V3.3 *** AT3G12580.1)
Solyc11g069960.2.1	2	RLK-1
Solyc11g073120.2.1	2	R2R3MYB transcription factor 58
Solyc12g006050.2.1	2	Major facilitator superfamily protein (AHRD V3.3 *** AT3G21670.1)
Solyc12g009480.2.1	2	SPX domain-containing family protein (AHRD V3.3 *** B9IMZ5_POPTR)
Solyc12g015630.2.1	2	transmembrane protein (AHRD V3.3 *** AT5G55570.1)
repressed genes
Solyc01g006020.3.1	4	6,7-dimethyl-8-ribityllumazine synthase (AHRD V3.3 *** AT3G32930.2)
Solyc01g057680.3.1	4	Leucine-rich receptor-like protein kinase family protein (AHRD V3.3 --* AT2G26330.1)
Solyc01g079470.3.1	4	CP12 (AHRD V3.3 *** O24136_TOBAC)
Solyc01g080020.2.1	4	Eukaryotic aspartyl protease family protein, putative (AHRD V3.3 *** A0A061ELJ0_THECC)
Solyc01g102850.2.1	4	Disease resistance protein (TIR-NBS-LRR class) family (AHRD V3.3 *** AT5G36930.2)
Solyc01g104950.3.1	4	β-xylosidase, LEXYL2
Solyc01g108900.3.1	4	pollen leucine rich repeat domain-extensin
Solyc01g110000.3.1	4	Beta-galactosidase (AHRD V3.3 *** A0A0V0ITW0_SOLCH)
Solyc02g070800.2.1	4	Thiamine monophosphate synthase (AHRD V3.3 *** I3SV46_MEDTR)
Solyc02g076690.3.1	4	Cysteine protease (AHRD V3.3 *** Q7XYU8_ANTAD)
Solyc02g079770.3.1	4	DAG protein (AHRD V3.3 *** B6TYI4_MAIZE)
Solyc02g083310.3.1	4	Wound-responsive family protein, putative (AHRD V3.3 *** A0A061DF47_THECC)
Solyc02g083835.1.1	4	Chaperone DnaJ-like protein (AHRD V3.3 *** A0A1C6ZYA6_MEDSA)
Solyc02g090390.3.1	4	Kinase family protein (AHRD V3.3 *** B9N888_POPTR)
Solyc02g094290.1.1	4	TCP transcription factor 27
Solyc03g019650.3.1	4	Major facilitator superfamily protein (AHRD V3.3 *** AT5G14120.1)
Solyc03g117570.3.1	4	Pentatricopeptide repeat-containing protein, putative (AHRD V3.3 *** B9RGM1_RICCO)
Solyc03g119930.1.1	4	Sulfate transporter, putative (AHRD V3.3 *** B9RUY1_RICCO)
Solyc04g049670.3.1	4	Pseudo-response regulator (AHRD V3.3 *** X5I0R0_IPONI)
Solyc04g050620.3.1	4	Cytochrome P450 family protein (AHRD V3.3 *** B9HFW6_POPTR)
Solyc04g054370.1.1	4	RING/U-box superfamily protein (AHRD V3.3 *-* AT5G41400.1)
Solyc04g054430.2.1	4	Retrovirus-related Pol polyprotein from transposon 17.6 (AHRD V3.3 --* A0A151SX10_CAJCA)
Solyc04g063210.3.1	4	Caffeoyl-CoA O-methyltransferase (AHRD V3.3 *** CAMT_MESCR)
Solyc04g064763.1.1	4	Zinc finger CCCH domain-containing protein 38 (AHRD V3.3 *** W9QM16_9ROSA)
Solyc04g071990.3.1	4	GIGANTEA (AHRD V3.3 *** F2Z6M2_IPONI)
Solyc04g077780.3.1	4	Transcription factor LIM (AHRD V3.3 *** V9LXM6_TOBAC)
Solyc04g080700.3.1	4	Bifunctional nuclease 1 (AHRD V3.3 *-* BBD1_ARATH)
Solyc05g010590.3.1	4	WPP domain-interacting tail-anchored protein 1 (AHRD V3.3 *** A0A1D1YXK4_9ARAE)
Solyc06g006100.3.1	4	Anthranilate synthase (AHRD V3.3 *** A0A0K9NQE9_ZOSMR)
Solyc06g053220.3.1	4	Homeobox leucine zipper protein (AHRD V3.3 *** B8YIB0_MIRJA)
Solyc06g066420.3.1	4	Oxidative stress 3, putative isoform 1 (AHRD V3.3 *** A0A061GC09_THECC)
Solyc06g068500.3.1	4	Chaperone DnaJ domain protein (AHRD V3.3 *** B7FGF7_MEDTR)
Solyc06g071820.3.1	4	BTB/POZ and TAZ domain protein (AHRD V3.3 *** G7JMM8_MEDTR)
Solyc06g073090.3.1	4	chloroplast-specific ribosomal protein chloroplast-specific ribosomal protein
Solyc07g055720.3.1	4	Heat shock protein, putative (AHRD V3.3 *** Q8LD91_ARATH)
Solyc08g005560.3.1	4	transglutaminase-like and tetratricopeptide repeat-containing protein
Solyc08g061930.3.1	4	Cytokinin oxidase/dehydrogenase-like (AHRD V3.3 *** I0IUQ5_SOLLC)
Solyc09g009430.3.1	4	Cell division protein ftsZ, putative (AHRD V3.3 *** B9SRX2_RICCO)
Solyc10g006880.3.1	4	NAC domain protein (AHRD V3.3 *** Q56UP7_SOLLC)
Solyc11g006060.1.1	4	Rubisco accumulation factor 1.1, chloroplastic (AHRD V3.3 *** RAF1_ARATH)
Solyc12g006240.2.1	4	CONSTANS-like zinc finger protein (AHRD V3.3 *** A0A023GS52_SOYBN)
Solyc12g008540.2.1	4	Peptidase M28 family protein (AHRD V3.3 *-* AT5G19740.1)
Solyc12g009110.2.1	4	O-methyltransferase, putative (AHRD V3.3 *** B9SUX6_RICCO)
Solyc12g056520.2.1	4	Exocyst complex component, putative (AHRD V3.3 *-* B9T2G4_RICCO)
Solyc12g056650.2.1	4	GIGANTEA (AHRD V3.3 *** F2Z6M2_IPONI)
Solyc12g094380.2.1	4	Thioredoxin superfamily protein (AHRD V3.3 *** A0A061FEH2_THECC)
